# Supplementary material for: Placental inflammation is increased in gestational diabetes mellitus: The role of inflammasome NLRP-3 and chemokine scavenger decoy receptor D6
Source: PLoS One. 2025 Jun 17;20(6):e0326087. doi: 10.1371/journal.pone.0326087 (PMC12173348; doi:10.1371/journal.pone.0326087)
Supplement: S1 Data — (XLSX) [file pone.0326087.s002.xlsx]

## Sheet: Serum
CCL-2 (pg/ml)			CCL-4 (pg/ml)			CCL-11 (pg/ml)			TNF-a (pg/ml)			IFN-g (pg/ml)			BMI (Kg/m2)
CTR	GDM		CTR	GDM		CTR	GDM		CTR	GDM		CTR	GDM		CTR	GDM
40.46	133.97		53.36	41.57		10.57	31.06		1.25	2.1		1.19	1.58		27	20
57.37	240.5		11.94	22.94		10.57	10.57		1.01	0.66		1.19	1.19		23	18
105.16	193.31		53.36	87.95		34.5	23.73		1.01	0.44		0.46	3.24		18	29
103.69	116.37		11.94	70.91		4.33	27.48		1.25	0.66		1.58	2.39		17	21
61.67	260.58		11.94	41.57		10.57	15.44		1.01	0.55		0.46	1.19		25	30
49.18	116.54		11.94	315.68		10.57	15.44		1.76	0.77		1.19	1.58		21	45
110.93	147.24		53.36	84.82		19.75	31.06		1.5	0.77		0.81	2.39		25	19
49.18	145.87		11.94	84.82		27.48	21.78		1.25	0.66		1.19	2.39		23	29
63.74	145.71		11.94	96.78		15.44	29.29		1.5	0.83		0.46	1.98		24	21
35.04	204.63		70.91	22.94		19.75	23.73		1.25	1.01		0.81	8.34		24	26
85.69	76.18		11.94	53.36		41.07	15.44		1.13	1.01		2.81	1.98		21	20
136.99	110.22			53.36		41.07	19.75		1.25	0.77		1.19	2.81		20	23
59.55	104.43			70.91		19.75	19.75		0.15	0.66		1.98	2.39		28	23
50.41	41.18			53.36		10.57	27.48		0.77	1.25		0.46	1.98		24	20
61.14	68.71			53.36		27.48	34.5		1.01	1.5		4.57	1.58		28	21
136.36	158.92			53.36		10.57	23.73		1.25	1.5		1.58	3.24		18	38
60.62	90.6			22.94		19.75	27.48		1.5	1.13		2.81	1.98		21	27
68.22	110.22					19.75	34.5		1.25	1.01		1.19	1.98		18	21
64.75	70.63					34.5	27.48		0.66	1.38		0.46	1.98		20	21
23.39	142.32					10.57	34.5		1.76	1.01		2.81	1.98		23	21
65.01	88.17						19.75		0.55	1.25		1.98	1.98		22	28
0	158.03						10.57		1.76	1.5		0.81	1.19		29	27
155.67	65.26						34.5		0.66	1.76		1	6.42		22	29
196.13	57.92								0.34	0.34		1.58	1.19		22	21
193.44	41.89								1.38	1.01		1.19	0.46		24	36

## Sheet: Placenta
NLRP-3	Positive %	H-Score		D6	Positive %	H-Score		IL-1β	Positive %	H-Score			BMI (Kg/m2)
CTR1	14.35	21.23		CTR1	28.53	52.84		CTR1	2744	4318			CTR	GDM
CTR2	14.19	15.19		CTR2	13.8	21.06		CTR2	4525	7589			23	25
CTR3	56.28	66.03		CTR3	39.82	49.09		CTR3	49.09	80.76			19.8	22.8
CTR4	71.41	158.25		CTR4	68.98	117.21		CTR4	61.86	97.7			22	18.8
CTR5	53.58	129.24		CTR5	84.71	181.54		CTR5	65.4	110.95			17.8	21
CTR6	36.91	77.18		CTR6	63.76	90.8		CTR6	88.77	200.88			21.4	22
CTR7	56.48	89.22		CTR7	56.13	81.84		CTR7	74.74	124.58			21.3	31
GDM1	78.94	176.93		GDM1	45.4	67.83		GDM1	62.06	121.85			20	35
GDM2	68.12	144.54		GDM2	74.54	146.16		GDM2	85.31	181.74				27
GDM3	88.23	227.45		GDM3	90.86	197.35		GDM3	22.62	29.11				27.3
GDM4	79.37	168.13		GDM4	74.98	135.12		GDM4	82.23	177.4				26.4
GDM5	91.71	253.58		GDM5	79.15	155.77		GDM5	68.14	116.31
GDM6	87.28	208.38		GDM6	46.72	77.1		GDM6	58.99	102.89
GDM7	43.57	60.7		GDM7	50.47	64.51		GDM7	8281	10.05
GDM8	58.43	83.35		GDM8	28.32	32.02		GDM8	43.17	71.11
GDM9	57.09	98.63		GDM9	53.83	80.41		GDM9	66.29	111.57
GDM10	55.2	94.96		GDM10	50.84	70.36		GDM10	53.86	81.38
